# Supplementary material for: Antipsychotics possess anti-glioblastoma activity by disrupting lysosomal function and inhibiting oncogenic signaling by stabilizing PTEN
Source: Cell Death Dis. 2024 Jun 13;15(6):414. doi: 10.1038/s41419-024-06779-3 (PMC11176297; doi:10.1038/s41419-024-06779-3)
Supplement: Supplementary file 3 — Supplemental Table [file 41419_2024_6779_MOESM3_ESM.xlsx]

## Sheet: Sheet1
Drug	Effective	Classification	MW	pKa	logP	k	H-Bond Donor	H-Bond Acceptor	Topological Polar Surface Area
Pimozide	N	First-generation antipsychotic	461.5	8.38	6.36	15	1	4	35.6
Haloperidol	N	First-generation antipsychotic	375.9	3.7	4.05	12	1	4	40.5
Perphenazine	Y	First-generation antipsychotic	404	7.81	4.15	2	5	6	55.2
Fluphenazine	Y	First-generation antipsychotic	437.5	7.81	4.4	3	8	6	55.2
Thioridazine	Y	First-generation antipsychotic	370.6	8.93	5.93	1	4	4	57.1
Chlorpromazine	Y	First-generation antipsychotic	318.9	9.2	5.18	2	3	4	31.8
Asenapine	N	Second-generation antipsychotic	285.8	7.29	3.72	1	0	2	12.5
Amisulpride	N	Second-generation antipsychotic	369.5	8.28	1.5	2	2	6	110
Quetiapine	N	Second-generation antipsychotic	383.5	7.06	2.93	6	1	5	73.6
Paliperidone	N	Second-generation antipsychotic	426.5	8.76	2.3	15	1	7	82.2
Risperidone	N	Second-generation antipsychotic	410.5	8.76	3.27	14	0	6	61.9
Olanzapine	N	Second-generation antipsychotic	312.4	7.24	3.61	1	1	4	59.1
Iloperidone	N	Second-generation antipsychotic	426.5	8.53	4.26	14	0	7	64.8
Clozapine	N	Second-generation antipsychotic	326.8	7.35	3.67	1	1	3	30.9
Lurasidone	N	Second-generation antipsychotic	492.7	8.5	5.25	14	0	6	85
Ziprasidone	N	Second-generation antipsychotic	412.9	7.09	4.64	13	1	5	76.7
Aripiprazole	Y	Second-generation antipsychotic	448.4	7.46	5.21	13	1	4	44.8
Fluoxetine	Y	Selective serotonin reuptake inhibitors	309.33	9.8	4.09	1	1	5	21.3
Sertraline	Y	Selective serotonin reuptake inhibitors	306.2	9.56	5.06	1	1	1	12
Escitalopram	N	Selective serotonin reuptake inhibitors	324.4	9.78	3.6	2	0	4	36.3
Citalopram	N	Selective serotonin reuptake inhibitors	324.4	9.78	3.6	2	0	4	26.3
Duloxetine	Y	Selective serotonin and norepinephrine reuptake inhibitors	297.4	9.7	4.72	1	1	3	49.5
Amitriptyline	Y	Tricyclic antidepressants	277.4	9.76	5.1	2	0	1	3.2
Cyclobenzaprine	Y	Cyclical antidepressants	275.4	9.7	4.78	2	0	1	3.2
